# Supplementary material for: Effects of Physical Exercise on Executive Function in Adults with Depression: A Systematic Review and Meta-Analysis
Source: Int J Environ Res Public Health. 2022 Nov 18;19(22):15270. doi: 10.3390/ijerph192215270 (PMC9690406; doi:10.3390/ijerph192215270)
Supplement: Supplementary file 1 [file ijerph-19-15270-s001.zip]

Archive with 1 entries (1 files):
- ijerph-2045073-supplementary.xlsx
