# Supplementary material for: Effects of Physical Exercise on Executive Function in Adults with Depression: A Systematic Review and Meta-Analysis
Source: Int J Environ Res Public Health. 2022 Nov 18;19(22):15270. doi: 10.3390/ijerph192215270 (PMC9690406; doi:10.3390/ijerph192215270)
Supplement: Supplementary file 1 [file ijerph-19-15270-s001.zip › ijerph-2045073-supplementary.xlsx]

## Sheet: Search Strategy
Pasos	Busqueda	Estrategia propuesta	WOS	Scopus	PubMed	EBSCO			Total	After Duplicates	After Abstract
1	A	"Executive Function"	29371	58917	19226	13061
2	A	"Cognitive Function"	57749	80225	45527	15447
3	A	Cognition	179894	432564	676183	107395
4	A	"Inhibitory control"	11372	9904	7794	1729
5	A	Inhibition	1263703	1558052	963569	58497
6	A	"Working memory"	80073	62049	37441	9256
7	A	"Executive functioning"	10044	10251	8343	3227
8	A	"Cognitive flexibility"	5637	5882	4128	1118
9	A	A1 OR A2 OR A3 OR A4 OR A5 OR A6 OR A7 OR A8	1556784	2060174	1637145	187597
10	B	Sport	167061	298595	39997	260678
11	B	"Modified sport"	31	49	19	24
12	B	Fitness	156133	204646	90420	89592
13	B	Exercise	502981	727550	305175	412036
14	B	"Physical Activity"	216275	257278	136543	157914
15	B	Athletics	4.523	7684	3690	67054
16	B	"Sport Practice"	664	2067	338	224
17	B	B10 OR B11 OR B12 OR B13 OR B14 OR B15 OR B16	881069	1257212	507866	662388
18	C	Depression	574698	824925	399208	355409
19	C	"Depressive disorder"	46641	119666	35327	23232
20	C	"Mood disorders"	23773	59619	16731	15935
21	C	"Major depressive disorder"	39162	33671	29058	18961
22	C
23	C	C18 OR C19 OR C20 OR C21	598423	860874	418423	362049
24	C
	C
		A9 AND B17 AND C23	2293	4980	3069	1517			11857	8823	23

## Sheet: Inclusion criteria
N	Titulo	Autor	Año	Revista	Abstract	Full Text	Population	Intervention	Comparator	Study design	Available data	Outcome	Total
1	A randomized trial of aerobic exercise for major depression: examining neural indicators of reward and cognitive control as predictors and treatment targets	Brush, C. J., Hajcak, G., Bocchine, A. J., Ude, A. A., Muniz, K. M., Foti, D., & Alderman, B. L.	2022	Psychological medicine	1	1	1	1	1	1	0	0	5
2	Aerobic exercise or stretching as add-on to inpatient treatment of depression: Similar antidepressant effects on depressive symptoms and larger effects on working memory for aerobic exercise alone	Imboden, C., Gerber, M., Beck, J., Holsboer-Trachsler, E., Pühse, U., & Hatzinger, M.	2020	Journal of affective disorders	1	1	0	1	1	1	1	1	6
3	Exercise fails to improve neurocognition in depressed middle-aged and older adults	Hoffman, B. M., Blumenthal, J. A., Babyak, M. A., Smith, P. J., Rogers, S. D., Doraiswamy, P. M., & Sherwood, A.	2008	Medicine and science in sports and exercise	1	1	1	1	1	1	1	1	7
4	Dose-dependent changes in cognitive function with exercise augmentation for major depression: Results from the TREAD study	Greer, T. L., Grannemann, B. D., Chansard, M., Karim, A. I., & Trivedi, M. H.	2015	Europeanneuropsychopharmacology: the journal of the European College of Neuropsychopharmacology	1	1	1	1	0	1	1	1	6
5	Impact of a structured, group-based running programme on clinical, cognitive and social function in youth and adults with complex mood disorders: a 12-week pilot study.	Keating, L. E., Becker, S., McCabe, K., Whattam, J., Garrick, L., Frey, B. N., Sassi, R. B., & McKinnon, M. C.	2019	BMJ open sport & exercise medicine	1	1	0	1	0	1	1	1	5
6	Aerobic endurance exercise improves executive functions in depressed patients.	Kubesch, S., Bretschneider, V., Freudenmann, R., Weidenhammer, N., Lehmann, M., Spitzer, M., & Grön, G.	2003	The Journal of clinical psychiatry	1	1	1	0	1	1	0	1	5
7	Physical Activity Reduces Clinical Symptoms and Restores Neuroplasticity in Major Depression.	Brüchle, W., Schwarzer, C., Berns, C., Scho, S., Schneefeld, J., Koester, D., Schack, T., Schneider, U., & Rosenkranz, K.	2021	Frontiers in psychiatry	1	1	1	1	1	1	1	1	7
8	DEMO-II trial. Aerobic exercise versus stretching exercise in patients with major depression-a randomised clinical trial.	Krogh, J., Videbech, P., Thomsen, C., Gluud, C., & Nordentoft, M.	2012	PloS one	1	1	1	1	1	1	1	1	7
9	Differential treatment effects of an integrated motivational interviewing and exercise intervention on depressive symptom profiles and associated factors: A randomised controlled cross-over trial among youth with major depression	Nasstasia, Y., Baker, A. L., Lewin, T. J., Halpin, S. A., Hides, L., Kelly, B. J., & Callister, R.	2019	Journal of affective disorders	1	1	1	1	1	1	0	0	5
10	Effect of exercise augmentation of cognitive behavioural therapy for the treatment of suicidal ideation and depression	Abdollahi, A., LeBouthillier, D. M., Najafi, M., Asmundson, G., Hosseinian, S., Shahidi, S., Carlbring, P., Kalhori, A., Sadeghi, H., & Jalili, M.	2017	Journal of affective disorders	1	1	1	1	1	1	0	0	5
11	Effects of aerobic exercise on cognitive performance and individual psychopathology in depressive and schizophrenia patients	Viola Oertel-Knöchel, Pia Mehler, Christian Thiel, Kristina Steinbrecher, Berend Malchow, Valentina Tesky, Karin Ademmer, David Prvulovic, Winfried Banzer, Yurdagül Zopf, Andrea Schmitt, Frank Hänsel	2014	Eur Arch Psychiatry Clin Neurosci	1	1	1	0	1	1	0	1	5
12	The association between depressive symptoms, cognitive function, and inflammation in major depression	Krogh, J., Benros, M. E., Jørgensen, M. B., Vesterager, L., Elfving, B., & Nordentoft, M.	2014	Brain, behavior, and immunity	1	1	1	1	1	0	0	1	5
13	Effects of Exercise on Depression and Anxiety. A Comparison to Transdiagnostic Cognitive Behavioral Therapy	Ólafsdóttir, K. B., Kristjánsdóttir, H., & Saavedra, J. M.	2018	Community mental health journal	1	1	1	1	1	1	0	0	5
14	A randomized trial of aerobic exercise on cognitive control in major depression	Olson RL, Brush CJ, Ehmann PJ, Alderman BL.	2017	Clin Neurophysiol.	1	1	1	1	1	1	1	1	7
15	Effect of Aerobic Exercise on Cognitive Function and Symptoms in Patients with Depression	Zhang and Chen	2019	Natl. Acad. Sci. Lett	1	1	1	1	1	1	1	1	7
16	Exercise treatment for major depression: maintenance of therapeutic benefit at 10 months.	Babyak M, Blumenthal JA, Herman S, Khatri P, Doraiswamy M, Moore K, Craighead WE, Baldewicz TT, Krishnan KR.	2000	Psychosom Med.	1	1	1	1	1	1	0	0	5
17	Understanding prognostic benefits of exercise and antidepressant therapy for persons with depression and heart disease: the upbeat study—rationale, design, and methodological issues.	Blumenthal JA, Sherwood A, Rogers SD, Babyak MA, Do_x0002_raiswamy PM, Watkins L, Hoffman BM, O’Connell C, Johnson JJ, Patidar SM, Waugh R, Hinderliter A	2007	Clin Trials	1	1	1	1	1	1	0	0	5
18	The DEMO Trial: A Randomized, Parallel-Group, Observer-Blinded Clinical Trial of Strength Versus Aerobic Versus Relaxation Training for Patients With Mild to Moderate Depression	Jesper Krogh, M.D.; Bengt Saltin, M.D.; Christian Gluud, M.D.; and Merete Nordentoft, M.D.	2009	J Clin Psychiatry	1	1	1	1	1	1	1	1	7
19	Effects of physical activity on cognitive performance: a controlled clinical study in depressive patients.	Buschert V, Prochazka D, Bartl H, Diemer J, Malchow B, Zwanzger P, Brunnauer A.	2019	Eur Arch Psychiatry Clin Neurosci.	1	1	1	1	1	1	1	1	7
20	MAP training: combining meditation and aerobic exercise reduces depression and rumination while enhancing synchronized brain activity.	Alderman, B., Olson, R., Brush, C. et al.	2016	Transl Psychiatry	1	1	1	0	0	1	1	1	5
21	Effect of Sahaj Yoga on neuro-cognitive functions in patients suffering from major depression.	Sharma V, Das S, Mondal S, et al.	2006	Ind J Physiol Pharmacol.	1	1	1	0	1	1	1	1	6
22	Improvement in neurocognitive functions and serum brain-derived neurotrophic factor levels in patients with depression treated with antidepressants and yoga.	Halappa NG, Thirthalli J, Varambally S, Rao M, Christopher R, Nanjundaiah GB.	2018	Indian J Psychiatry.	1	1	1	0	1	1	1	1	6
23	A Chinese Chan-based mind-body intervention for patients with depression.	Chan AS, Wong QY, Sze SL, Kwong PP, Han YM, Cheung MC.	2012	J Affect Disord.	1	1	1	0	1	1	1	0	5
